# Supplementary material for: Two Novel Neutral Cyclometalated Iridium(III) Complexes Based on 10,11,12,13-Tetrahydrodibenzo[a,c]phenazine for Efficient Red Electroluminescence
Source: Molecules. 2023 Jun 20;28(12):4865. doi: 10.3390/molecules28124865 (PMC10303947; doi:10.3390/molecules28124865)
Supplement: Supplementary file 1 [file molecules-28-04865-s001.zip]

Archive with 1 entries (1 files):
- molecules-2432092-supplementary.pdf
